# Supplementary material for: DNA Vaccine Administered by Cationic Lipoplexes or by In Vivo Electroporation Induces Comparable Antibody Responses against SARS-CoV-2 in Mice
Source: Vaccines (Basel). 2021 Aug 6;9(8):874. doi: 10.3390/vaccines9080874 (PMC8402479; doi:10.3390/vaccines9080874)
Supplement: Supplementary file 1 [file vaccines-09-00874-s001.zip]

Archive with 1 entries (1 files):
- vaccines-1305818-supplementary.pdf
